# Supplementary material for: Genomic Insights into Colistin and Tigecycline Resistance in ESBL-Producing Escherichia coli and Klebsiella pneumoniae Harboring blaKPC Genes in Ecuador
Source: Antibiotics (Basel). 2025 Feb 17;14(2):206. doi: 10.3390/antibiotics14020206 (PMC11851850; doi:10.3390/antibiotics14020206)
Supplement: Supplementary file 1 [file antibiotics-14-00206-s001.zip]

Archive with 1 entries (1 files):
- antibiotics-3269070-supplementary.xlsx
