# Supplementary material for: Genomic Insights into Colistin and Tigecycline Resistance in ESBL-Producing Escherichia coli and Klebsiella pneumoniae Harboring blaKPC Genes in Ecuador
Source: Antibiotics (Basel). 2025 Feb 17;14(2):206. doi: 10.3390/antibiotics14020206 (PMC11851850; doi:10.3390/antibiotics14020206)
Supplement: Supplementary file 1 [file antibiotics-14-00206-s001.zip › antibiotics-3269070-supplementary.xlsx]

## Sheet: Escherichia coli
Isolate	Species	Aminoglycoside	β-Lactam	Amphenicols	Trimethoprim	Macrolides	Fosfomycin	Colistin	Multidrug transporter	Antibiotic efflux pump	sulfonamide	Tetracycline	Putative mutation(s) causing reduced susceptibility to Tigecycline	Quinolones	Rifampin	fimH	CH Type	ST/Complex/Lineage (Achtman)	rST (Enterobase)	cgMLST (CGE)	wgMLST (Enterobase)	Phylogroup	Serotype	Virulence genes	Plasmids	Class I Integrons (IntFinder)	transconjugants for mcr-1
1409	E. coli	aph(3')-IIa, aph(3'')-Ib aph(6)-Id,	blaCTX-M-55 blaTEM-1B	floR	dfrA14			mcr-1.1	mdf(A)		sul2	tet(A)	marA, pS103G marA, pH137Y acrR, pV29fs	aac(6')Ib-cr, gyrA p.S83L, gyrA p.D87N, parC p.S80I, parC p.E84G		fimH34		609/46/-	47262	81105	91261	A	O9H4	gad (two copies), iss (two copies)	Col440I, ColpVC, IncFII(pCoo), IncI2, IncN, IncR, IncX1	In191 (dfrA14)	J53 (yes)
4536	E. coli	aac(3)-IIa, aac(6')Ib-cr, aph(3´)-IIa, aph(3´´)-Ib, aph(6)-Id	blaCTX-M-55, blaOXA-1, blaTEM-1B	catB3, floR	dfrA14	erm(B), mph(A)		mcr-1.1	mdf(A)		sul1, sul2	tet(A)	marA, pS103G acrR, pV29fs	qnrB19 aac(6')Ib-cr, gyrA p.S83L, gyrA p.D87N, parC p.S80I, parC p.E84G	arr-3	fimH34		609/46/-	47262	81104	91375	A	O9H4	celb, gad, iss	Col156, IncFII, IncI2, IncN, IncN2, IncR, IncX1		J53 (yes)
CO1	E. coli	aac(3)-IIa, aadA1, aph(3´)-Ia, aph(3´´)-Ib, aph(6)-Id	blaCTX-M-55, blaTEM-1B	catA2	dfrA14			mcr-1.1	mdf(A)		sul2, sul3	tet(A)		gyrA p.S83L, gyrA p.D87Y, parC p.S80I, parE p.S458A		fimH145	88-145	457/-/-	30509	81106	91222	F	H25	air, cma, eilA, gad (two copies), iss, lpfA, mchF, mcmA	IncFIB(AP001918), IncFIC(FII), IncI2	In191 (dfrA14)	J53 (yes)
1CT86A	E. coli	aac(6')-Ib-cr, aac(3)-VIa, aac(6´)-Ib3, aadA1, aph(3´´)-Ib	blaCTX-M-2, blaTEM-1B	catA1, catB3	dfrA1, dfrA14			mcr-1.1	mdf(A)		sul1, sul2	tet(B)		aac(6')-Ib-cr, parC p.S80I, parC p.E84A, gyrA p.S83L, gyrA p.D87N		fimH38	29-38	156/156/AxB1	2238	81101	91275	B1	0115 H28	astA (two copies). cma, gad, iroN, iss, lpfA	Col(MG828), IncB/O/K/Z, IncFIA, IncFIB(AP001918), IncFII, IncI2, p0111		J53 (yes)
1CT109B	E. coli	aac(3)-VIa, aadA1, aph(3´´)-Ib, aph(6)-Id	blaCTX-M-14, blaTEM-1B	catA1	dfrA1	erm(B), mph(A)		mcr-1.1	mdf(A)		sul1, sul2	tet(A)		parC p.S80I, gyrA p.S83L, gyrA p.D87N		fimH30		665/-/-	1952	81100	91212	A	02 H4	cba, cma, iroN, iss, mchF	IncFIA, IncFIB(AP001918), IncFIC(FII), IncFII, IncI1, IncI2, IncQ1, p0111	In18 (dfrA1)	J53 (yes)
1CT136A	E. coli	aac(3)-IV, aadA1, aph(3”)-Ib, aph(4)-Ia, aph(6)-Id	blaCTX-M-65 blaKPC-3	floR	dfrA17		fosA3	mcr-1.1	mdf(A)		sul2	tet(A)		parC p.S80I, gyrA p.S83L, gyrA p.D87N		fimH1310	266-370*	2847/-/-	46909	80776	91034	E	H28	air, astA (two copies), ccI, cma, eilA, gad, iha, iroN, iss (two copies), mchF	IncFIB(AP001918), IncFII, IncI2	In0	J53 (yes)
1CT22A	E. coli	aac(3)-IId, aac(3”)-Ib, aph(3')-Ia, aph(6)-Id	blaCMY-2, blaTEM-1B	floR	dfrA17		fosA	mcr-1.1	mdf(A)		sul2	tet(B)		parC p.S80I, parC p.E84G, gyrA p.S83L, gyrA p.D87N, parE p.I355T		fimH27		354/354	14947	80923	91123	F	H34	air, eilA, gad (two copies), iha, ipfA, mchF	Col440I, IncB/O/K/Z, IncFIA, IncFIB(AP001918), IncFII(29), IncI2, IncQ1	In0	J53 (yes)
1CT 160A	E. coli	aac(3)-IV, aph(3'')-Ib, aph(4)-Ia, aph(6)-Id	blaCTX-M-65, blaTEM-1B	catA1, floR	dfrA17		fosA3, fosA7	mcr-1.1	mdf(A)	oqxA, oqxB		tet(B)		gyrA p.S83L, gyrA p.D87N, parC p.S80I		fimH1098	19-86*	662/446	15306	82056	91194	B1	0157 H21	gad, ireA, iroN, iss (two copies), IpfA, mchF	IncFIB(AP001918), IncFIC(FII), IncI, IncI2		J53 (yes)
1CT 188B	E. coli	aadA1, aadA2b	blaCMY-2	cmlA1, floR	dfrA1			mcr-1.1	mdf(A)		sul3	tet(A)		qnrB19		fimH38	29-38	191/-/AxB1	15353	81102	91281	A	H20	gad, lpfA	IncFII, IncI1, IncI2	In0	J53 (yes)

## Sheet: Klebsiella pneumoniae
Isolate	Species	Aminoglycoside	β-Lactam	Amphenicols	Trimethoprim	Macrolides	Fosfomycin	Multidrug transporter	Antibiotic efflux pump	sulfonamide	Tetracycline	Tigecycline	Porine loss	Quinolones	Putative mutation(s) causing reduced susceptibility to Colistin	ST/Complex/Lineage (Achtman)	Integron class I
1220672 (W)	Klebsiella pneumoniae	aac(3)-IV, aac(6')-Ib aac(6')Ib-cr, aadA1, aadA2, aph(3'')-Ib, aph(3')-Ia,aph(4)-Ia, aph(6)-Id	blaKPC-2, blaSHV-182, blaTEM-1A, blaOXA-9	catA1, cmlA1	dfrA12	mph(A)	fosA		oqxA, oqxB	sul1, sul2, sul3		ramR, p.G25S	ompK37, p.K251*, ompK35, p.E89*	aac(6')-Ib-cr	arnA, p.A46T phoQ, p.K46E	258	In0
1204191 (R)	Klebsiella pneumoniae	aac(3)-IV, aac(6')-Ib, aac(6')Ib-cr, aadA1, aph(3')-Ia, aph(4)-Ia	blaKPC-2, blaSHV-182, blaOXA-9, blaTEM	catA1, cmlA1	dfrA12	mph(A)	fosA		oqxA, oqxB	sul1, sul3		ramR, p.G25S	ompK37, p.K251*, ompK35, p.E89*	aac(6')-Ib-cr	arnA, p.A46T phoQ, p.K46E	258
238	Klebsiella pneumoniae	aadA1, aph(3')-Ia	blaSHV-28	floR	dfrA1		fosA		oqxA, oqxB	sul2	tet(A)	ramR, p.K194*	ompK36, p.L312*	qnrB19	arnA, p. L260I arnA, p. N481Y arnT, p.K372R eptA, p.F27C eptA, p.R319Q pmrB, p.G256R pmrJ, p.I53V pmrJ, p.L94I	86
2159	Klebsiella pneumoniae	aac(3)-Iia, aac(6´)-Ib3, aac(6')-Ib-cr, aph(3”)-Ib, aph6)-Id	blaCTX-M-15, blaKPC-3, blaSHV-101		dfrA14		fosA		oqxA, oqxB	sul2		ramR, p.K194*	ompK36, p.L191*	aac(6')Ib-cr, qnrB1	arnB, p.A112D arnB, p.G165A arnT, p.I117V arnT, p.H156Q arnT, p.G493E eptA, p.F27C eptA, p.V138I eptA, p.S257L eptA, p.R319Q eptA, p.D343N pmrB, p.S85R pmrB, p.M175B pmrB, p.A246T pmrB, p.G256R pmrJ, p.L94I pmrJ, p.V187T pmrJ, p.S188F pmrJ, p.A225P	13	In191 (dfrA14)
3973	Klebsiella pneumoniae	aac(3)-IV, aac(6')-Ib, aac(6')Ib-cr, aadA1. aph(3')-Ia, aph(4)-Ia, aph(6)-Id	blaKPC-2, blaSHV-182, blaTEM-1A, blaOXA-9	catA1, cmlA1	dfrA12	mph(A)	fosA		oqxA, oqxB	sul1, sul2, sul3		ramR, p.S157P 4	ompK37, p.E265*	aac(6')Ib-cr	arnA, p.A46T mgrB, p.C28G arnT, p.I117V arnT, p.H156Q arnT, p.G493E eptA, p.F27C	258
4546	Klebsiella pneumoniae	aac(3)-Iia, aac(3¨)-Iib, aac(6')Ib-cr, aph(6)-Id	blaCTX-M-15, blaKPC-3, blaSHV-11, blaSHV-101	catB3	dfrA14		fosA		oqxA, oqxB	sul2		ramR, p.K194*	ompK36, p.L191*	qnrB1, aac(6')Ib-cr	arnB, p.A112D arnB, p.G165A eptA, p.F27C eptA, p.V138I eptA, p.S257L eptA, p.R319Q eptA, p.D343N mgrB, p.3K* pmrB, p.M175B pmrB, p.A246T pmrB, p.G256R pmrJ, p.L94I pmrJ, p.V187T pmrJ, p.S188F pmrJ, p.A225P	13	In191 (dfrA14)
4603	Klebsiella pneumoniae	aac(3)-IV, aac(6')-Ib, aac(6')Ib-cr, aadA1, aadA2, aph(3')-Ib, aph(4)-Ia	blaKPC-2, blaCTX-M-65, blaSHV-12	catA1, cmlA1	dfrA12	mph(A)	fosA, fosA3		oqxA, oqxB	sul1, sul3		ramR, p.S157P	ompK37, p.K251*, ompK35, p.E89*	aac(6')Ib-cr	arnA, p. A46T	258
4714	Klebsiella pneumoniae	aac(3)-Iia, aac(6')-Ib3, aac(6')Ib-cr, aph(3”)-Ib, aph(6)-Id	blaKPC-3, blaCTX-M-15, blaOXA-1, blaSHV-101	catB3	dfrA14		fosA		oqxA, oqxB	sul2		ramR, p.K194*		qnrB1, aac(6')Ib-cr	arnB, p.A112D arnB, p.G165A arnT, p.I117V arnT, p.H156Q arnT, p.G493E eptA, p.F27C eptA, p.V138I eptA, p.S257L eptA, p.R319Q eptA, p.D343N mgrB, p.3K* pmrB, p.M175B pmrB, p.A246T pmrB, p.G256R pmrJ, p.L94I pmrJ, p.V187T pmrJ, p.S188F pmrJ, p.A225P	13	In191 (dfrA14)
4803	Klebsiella pneumoniae	aac(3)-Iia, aac(6')-Ib, aac(6')Ib-cr, aph(3”)-Ib, aph(6)-Id	blaKPC-3, blaCTX-M-15, blaSHV-101		dfrA14		fosA		oqxA, oqxB	sul2		ramR, p.K194*		qnrB1, aac(6')Ib-cr	arnB, p.A112D arnB, p.G165A arnT, p.I117V arnT, p.H156Q arnT, p.G493E eptA, p.F27C eptA, p.V138I eptA, p.S257L eptA, p.R319Q eptA, p.D343N mgrB, p.3K* pmrB, p.M175B pmrB, p.A246T pmrB, p.G256R pmrJ, p.L94I pmrJ, p.V187T pmrJ, p.S188F pmrJ, p.A225P	13	In191 (dfrA14)
5765	Klebsiella pneumoniae	aac(3)-Iia, aac(6')-Ib, aac(6')Ib-cr, aph(3”)-Ib, aph(6)-Id	blaKPC-3, blaCTX-M-15, blaOXA-1, blaSHV-101	catA1, cmlA1	dfrA14		fosA		oqxA, oqxB	sul2		ramR, p.K194*	ompK36, p.L191*	qnrB1, aac(6')Ib-cr	arnB, p.A112D arnB, p.G165A arnT, p.I117V arnT, p.H156Q arnT, p.G493E eptA, p.F27C eptA, p.V138I eptA, p.S257L eptA, p.R319Q eptA, p.D343N pmrB, p.M175B pmrB, p.A246T pmrB, p.G256R pmrJ, p.L94I pmrJ, p.V187T pmrJ, p.S188F pmrJ, p.A225P	13
